# Supplementary material for: The Hypopiezotolerant Bacterium, Serratia liquefaciens, Failed to Grow in Mars Analog Soils under Simulated Martian Conditions at 7 hPa
Source: Life (Basel). 2020 May 26;10(6):77. doi: 10.3390/life10060077 (PMC7344922; doi:10.3390/life10060077)
Supplement: Supplementary file 1 [file life-10-00077-s001.zip]

Archive with 1 entries (1 files):
- life-796642-supplementary.xlsx
