# Supplementary material for: The Hypopiezotolerant Bacterium, Serratia liquefaciens, Failed to Grow in Mars Analog Soils under Simulated Martian Conditions at 7 hPa
Source: Life (Basel). 2020 May 26;10(6):77. doi: 10.3390/life10060077 (PMC7344922; doi:10.3390/life10060077)
Supplement: Supplementary file 1 [file life-10-00077-s001.zip › life-796642-supplementary.xlsx]

## Sheet: Fig-1 data
Effects of buffers on the recovery of Serratia liquefaciens ATCC 27592 cells from 5 Mars analog soils.
The data below was used for Figure 1 in the main text.
Date completed: 3/7/14
Soil	Buffer	Exp	Cells	log10
JSC	SDIW	1	1480000	6.17026
JSC	SDIW	2	392000	5.59329
JSC	SDIW	3	300000	5.47712
JSC	PO4	1	3000000	6.47712
JSC	PO4	2	596000	5.77525
JSC	PO4	3	692000	5.84011
PHX	SDIW	1	1240000	6.09342
PHX	SDIW	2	392000	5.59329
PHX	SDIW	3	187000	5.27184
PHX	PO4	1	1240000	6.09342
PHX	PO4	2	300000	5.47712
PHX	PO4	3	187000	5.27184
Salt	SDIW	1	29800	4.47422
Salt	SDIW	2	798000	5.902
Salt	SDIW	3	3800	3.57978
Salt	PO4	1	64800	4.81158
Salt	PO4	2	744000	5.87157
Salt	PO4	3	33200	4.52114
Base	SDIW	1	658000	5.81823
Base	SDIW	2	306000	5.48572
Base	SDIW	3	187000	5.27184
Base	PO4	1	1740000	6.24055
Base	PO4	2	342000	5.53403
Base	PO4	3	456000	5.65896
Aeol	SDIW	1	948000	5.97681
Aeol	SDIW	2	300000	5.47712
Aeol	SDIW	3	342000	5.53403
Aeol	PO4	1	1870000	6.27184
Aeol	PO4	2	798000	5.902
Aeol	PO4	3	300000	5.47712

## Sheet: Fig-2 data
Effects of sonication of an SDIW/Mars JSC-1 mixture on survival of Serratia liquefaciens ATCC 27592 cells.
The data below was used for Figure 2 in the main text.
Date completed: 2/14/14
kHz
Power	Exp	Min	Cells	log10
37	1	0	948000	5.97681
37	1	0.5	798000	5.902
37	1	1	948000	5.97681
37	1	1.5	1180000	6.07188
37	1	2	446000	5.64933
37	1	3	648000	5.81158
37	1	4	550000	5.74036
37	1	5	294000	5.46835
37	1	10	294000	5.46835
37	2	0	1178000	6.07115
37	2	1	986000	5.99388
37	2	2	798000	5.902
37	2	3	1180000	6.07188
37	2	5	986000	5.99388
37	2	10	550000	5.74036
37	2	15	506000	5.70415
37	2	20	232000	5.36549
37	3	0	948000	5.97681
37	3	1	798000	5.902
37	3	2	948000	5.97681
37	3	3	798000	5.902
37	3	5	798000	5.902
37	3	10	158000	5.19866
37	3	15	187000	5.27184
37	3	20	9480	3.97681
80	1	0	648000	5.81158
80	1	0.5	986000	5.99388
80	1	1	1180000	6.07188
80	1	1.5	948000	5.97681
80	1	2	1240000	6.09342
80	1	2.5	1580000	6.19866
80	1	3	1870000	6.27184
80	1	3.5	434000	5.63749
80	1	4	798000	5.902
80	2	0	2180000	6.33846
80	2	1	1580000	6.19866
80	2	2	658000	5.81823
80	2	3	798000	5.902
80	2	5	798000	5.902
80	2	10	510000	5.70757
80	2	15	294000	5.46835
80	2	20	442000	5.64542
80	3	0	3000000	6.47712
80	3	1	1580000	6.19866
80	3	2	784000	5.89432
80	3	3	948000	5.97681
80	3	5	986000	5.99388
80	3	10	580000	5.76343
80	3	15	256000	5.40824
80	3	20	386000	5.58659

## Sheet: Fig-3 data
Effects of buffers on the pH and EC of soil solutions extracted from five Mars analog soils.
The data below was used for Figure 3 in the main text.
Date completed: 3/7/14
Soil	Buffer	Exp	pH	EC (mS/cm)
JSC	SDIW	1	7.3	0.1136
JSC	SDIW	2	7.02	0.124
JSC	SDIW	3	7.17	0.1224
JSC	PO4	1	6.45	1.913
JSC	PO4	2	6.77	1.822
JSC	PO4	3	6.75	1.784
PHX	SDIW	1	6.26	6.24
PHX	SDIW	2	6.29	5.97
PHX	SDIW	3	6.35	6.15
PHX	PO4	1	6.61	7.19
PHX	PO4	2	6.91	7.22
PHX	PO4	3	6.8	7.2
Salt	SDIW	1	3.76	10.15
Salt	SDIW	2	3.49	10.58
Salt	SDIW	3	3.63	9.9
Salt	PO4	1	5.12	11.16
Salt	PO4	2	5.01	11.35
Salt	PO4	3	5.12	10.96
Base	SDIW	1	7.11	0.2284
Base	SDIW	2	7.17	0.2316
Base	SDIW	3	7.39	0.198
Base	PO4	1	6.97	2.948
Base	PO4	2	7.09	2.95
Base	PO4	3	6.98	2.931
Aeol	SDIW	1	6.18	4.73
Aeol	SDIW	2	6.51	4.71
Aeol	SDIW	3	6.58	4.64
Aeol	PO4	1	6.45	5.31
Aeol	PO4	2	6.57	5.36
Aeol	PO4	3	6.61	5.28

## Sheet: Fig-4 data
Growth of Serratia liquefaciens ATCC 27592 cells in a 10 mM sucrose/ 1X Spizizen/ micronutrient solution.
The data below was used for Figure 4 in the main text.
Date completed: 4/18/14
Hours	Exp	Cells	Log10(cells)
0	1	105200	5.02202
0	1	197200	5.29491
0	1	138400	5.14114
0	2	78800	4.89653
0	2	91200	4.95999
0	2	105200	5.02202
24	1	7880000	6.89653
24	1	11920000	7.07628
24	1	9120000	6.95999
24	2	52000000	7.716
24	2	68400000	7.83506
24	2	189600000	8.27784
48	1	2356000000	9.37218
48	1	2800000000	9.44716
48	1	3732000000	9.57194
48	2	5320000000	9.72591
48	2	2356000000	9.37218
48	2	3168000000	9.50079

## Sheet: Fig-5 data
Growth of Serratia liquefaciens ATCC 27592 cells in Mars simulant soils and a 10 mM sucrose/ 1X Spizizen/ micronutrient solution.
The data below was used for Figure 5 in the main text.
Date completed: 5/9/14
Soil	Days	Exp	Cells	Log10(Cells)
JSC	0	1	300000	5.47712
JSC	0	1	232000	5.36549
JSC	0	1	98600	4.99388
JSC	0	2	140000	5.14613
JSC	0	2	306000	5.48572
JSC	0	2	300000	5.47712
JSC	0	2	250000	5.39794
JSC	0	2	124400	5.09482
JSC	0	2	186600	5.27091
PHX	0	3	26000	4.41497
PHX	0	3	45600	4.65896
PHX	0	3	20200	4.30535
PHX	0	3	20200	4.30535
PHX	0	3	30000	4.47712
PHX	0	3	39400	4.5955
Aeol	0	4	45600	4.65896
Aeol	0	4	65800	4.81823
Aeol	0	4	148400	5.17143
Aeol	0	4	98600	4.99388
Aeol	0	4	94800	4.97681
Aeol	0	4	94800	4.97681
JSC	24	1	3240000000	9.51055
JSC	24	1	4600000000	9.66276
JSC	24	1	4600000000	9.66276
JSC	24	2	3000000000	9.47712
JSC	24	2	3920000000	9.59329
JSC	24	2	1866000000	9.27091
JSC	24	2	3940000000	9.5955
JSC	24	2	3480000000	9.54158
JSC	24	2	2500000000	9.39794
PHX	24	3	22000	4.34242
PHX	24	3	22000	4.34242
PHX	24	3	.	.	*
PHX	24	3	40000	4.60206
PHX	24	3	86000	4.9345
PHX	24	3	22000	4.34242
Aeol	24	4	260000000	8.41497
Aeol	24	4	550000000	8.74036
Aeol	24	4	300000000	8.47712
Aeol	24	4	300000000	8.47712
Aeol	24	4	.	.	*
Aeol	24	4	186600000	8.27091
JSC	48	1	5960000000	9.77525
JSC	48	1	2180000000	9.33846
JSC	48	1	5260000000	9.72099
JSC	48	2	7980000000	9.902
JSC	48	2	3420000000	9.53403
JSC	48	2	3000000000	9.47712
JSC	48	2	3000000000	9.47712
JSC	48	2	4560000000	9.65896
JSC	48	2	3920000000	9.59329
PHX	48	3	526000	5.72099
PHX	48	3	658000	5.81823
PHX	48	3	948000	5.97681
PHX	48	3	1866000	6.27091
PHX	48	3	466000	5.66839
PHX	48	3	798000	5.902
Aeol	48	4	798000000	8.902
Aeol	48	4	1484000000	9.17143
Aeol	48	4	798000000	8.902
Aeol	48	4	948000000	8.97681
Aeol	48	4	.	.	*
Aeol	48	4	1866000000	9.27091
JSC	72	2	9860000000	9.99388
JSC	72	2	3420000000	9.53403
JSC	72	2	5960000000	9.77525
JSC	72	2	5260000000	9.72099
JSC	72	2	5960000000	9.77525
JSC	72	2	5260000000	9.72099
PHX	72	3	11800000	7.07188
PHX	72	3	3940000	6.5955
PHX	72	3	3940000	6.5955
PHX	72	3	3940000	6.5955
PHX	72	3	2600000	6.41497
PHX	72	3	23200000	7.36549
Aeol	72	4	1866000000	9.27091
Aeol	72	4	798000000	8.902
Aeol	72	4	986000000	8.99388
Aeol	72	4	986000000	8.99388
Aeol	72	4	1866000000	9.27091
Aeol	72	4	948000000	8.97681
* Asterisks indicated missing data for those treatments.

## Sheet: Fig-6 data
Growth of Serratia liquefaciens ATCC 27592 cells in Mars simulant soils and a 20 mM sucrose/ 1X Spizizen/ micronutrient solution.
The MPN #s are derived from the direct MPN assays (described in the text) on a per mL basis.
Then the MPN #s are scaled up by 25 to equal the number of cells per 50-cc conical polystyrene tube.
Column E data were used for the ANOVA and Lsmeans tests described in the text.
The data below was used for Figure 6 in the main text.
Date completed: 02/05/2020
Soil	Days	Exp	MPN #	Cells
JSC	0	1	228000	5700000
JSC	0	1	171000	4275000
JSC	0	1	79200	1980000
JSC	0	2	58900	1472500
JSC	0	2	28800	720000
JSC	0	2	58900	1472500
PHX	0	1	1090	27250
PHX	0	1	933	23325
PHX	0	1	329	8225
PHX	0	2	33400	835000
PHX	0	2	32900	822500
PHX	0	2	39500	987500
Aeol	0	1	22300	557500
Aeol	0	1	9200	230000
Aeol	0	1	16600	415000
Aeol	0	2	62200	1555000
Aeol	0	2	58900	1472500
Aeol	0	2	39900	997500
Salt	0	1	110	2750
Salt	0	1	110	2750
Salt	0	1	53	1325
Salt	0	2	11	275
Salt	0	2	0	0
Salt	0	2	7.3	182.5
JSC	7	1	28800	720000
JSC	7	1	21400	535000
JSC	7	1	18800	470000
JSC	7	2	9330	233250
JSC	7	2	15000	375000
JSC	7	2	19700	492500
PHX	7	1	197	4925
PHX	7	1	33.4	835
PHX	7	1	32.4	810
PHX	7	2	19700	492500
PHX	7	2	28800	720000
PHX	7	2	28800	720000
Aeol	7	1	1660	41500
Aeol	7	1	2630	65750
Aeol	7	1	3980	99500
Aeol	7	2	4930	123250
Aeol	7	2	11600	290000
Aeol	7	2	3990	99750
Salt	7	1	0	0
Salt	7	1	0	0
Salt	7	1	0	0
Salt	7	2	0	0
Salt	7	2	0	0
Salt	7	2	0	0
JSC	14	1	15000	375000
JSC	14	1	19700	492500
JSC	14	1	9330	233250
JSC	14	2	1300	32500
JSC	14	2	493	12325
JSC	14	2	589	14725
PHX	14	1	33.4	835
PHX	14	1	58.9	1472.5
PHX	14	1	74.2	1855
PHX	14	2	4930	123250
PHX	14	2	4740	118500
PHX	14	2	2630	65750
Aeol	14	1	742	18550
Aeol	14	1	1500	37500
Aeol	14	1	493	12325
Aeol	14	2	169	4225
Aeol	14	2	223	5575
Aeol	14	2	217	5425
Salt	14	1	0	0
Salt	14	1	0	0
Salt	14	1	0	0
Salt	14	2	0	0
Salt	14	2	0	0
Salt	14	2	0	0
JSC	21	1	193000	4825000
JSC	21	1	6800	170000
JSC	21	1	25500	637500
JSC	21	2	78	1950
JSC	21	2	255	6375
JSC	21	2	193	4825
PHX	21	1	14.7	367.5
PHX	21	1	25.3	632.5
PHX	21	1	49.3	1232.5
PHX	21	2	138	3450
PHX	21	2	92	2300
PHX	21	2	116	2900
Aeol	21	1	169	4225
Aeol	21	1	223	5575
Aeol	21	1	730	18250
Aeol	21	2	19	475
Aeol	21	2	0	0
Aeol	21	2	0	0
Salt	21	1	0	0
Salt	21	1	0	0
Salt	21	1	0	0
Salt	21	2	2	50
Salt	21	2	3	75
Salt	21	2	0	0
JSC	28	1	11600	290000
JSC	28	1	933000	23325000
JSC	28	1	150000	3750000
JSC	28	2	0	0
JSC	28	2	11	275
JSC	28	2	0	0
PHX	28	1	7.8	195
PHX	28	1	47.4	1185
PHX	28	1	11.6	290
PHX	28	2	0	0
PHX	28	2	0	0
PHX	28	2	0	0
Aeol	28	1	0	0
Aeol	28	1	9	225
Aeol	28	1	0	0
Aeol	28	2	0	0
Aeol	28	2	0	0
Aeol	28	2	0	0
Salt	28	1	0	0
Salt	28	1	0	0
Salt	28	1	0	0
Salt	28	2	0	0
Salt	28	2	0	0
Salt	28	2	0	0
